# Supplementary material for: Signatures of Demography and Recombination at Coding Genes in Naturally-Distributed Populations of Arabidopsis Lyrata Subsp. Petraea
Source: PLoS One. 2013 Mar 12;8(3):e58916. doi: 10.1371/journal.pone.0058916 (PMC3595216; doi:10.1371/journal.pone.0058916)
Supplement: Table S1 — Single Copy Nuclear Loci (SCNL) information. (XLSX) [file pone.0058916.s001.xlsx]

## Sheet: Sup1
Table S1: Single Copy Nuclear Loci (SCNL) information.
Longest non-recombining block (LNRB) was utilized in Isolation with Migration modeling. Starred columns were based on the A. thaliana published genome (http://www.arabidopsis.org).
SCNL	Name/ Function*	Location*	Length (bp)	LNRB length (bp)	Forward primer	Reverse primer
Chs	Chalcone synthase	At5g13930	736	276	TCCTCAAGGAAAACCCACAC	CACCATCCTTGGCTGACTTT
Cip7	COP1-interacting protein 7	At4g27430	764	158	CTTGGACGGGAACAAGATGT	ACTCTGGCCGTTTCTTCTGA
Cori1	Coronatine-induced protein	At1g19670	470	136	GACCCATCCATCACGTTTTC	CCAGACGCTTCTTCCAACTC
Fdh	Beta ketoacyl-CoA synthase	At2g26250	416	44	CTCTCTAACCGTCGTCGTGA	ACCAGAACCGAAAGCGATCT
Fnr	Ferredoxin nitrite reductase, putative	At2g15620	615	83	AGAGAATGCCAAATGGGAAA	TTCTCTAGGCACAGCACCAA
Phr2	Phytolase/Blue light receptor	At2g47590	581	60	CATCGCTGCTAACCCTCTTC	AGGAATATCGCCAAGCTCAA
