# Supplementary material for: Signatures of Demography and Recombination at Coding Genes in Naturally-Distributed Populations of Arabidopsis Lyrata Subsp. Petraea
Source: PLoS One. 2013 Mar 12;8(3):e58916. doi: 10.1371/journal.pone.0058916 (PMC3595216; doi:10.1371/journal.pone.0058916)
Supplement: Table S2 — Diversity information for full length and LNRB for each of the 6 loci. (XLSX) [file pone.0058916.s002.xlsx]

## Sheet: Sup2
Table S2: Diversity information for full length and LNRB for each of the 6 loci
	Full Gene					Longest non recombinding block
Species/population	Gene	Length	π a	θw b	Tajima's D	Gene	Length	π a	θw b	Tajima's D
A.petraea Skutustasir (5)	Chs	736	0.00516	0.00399	0.93158	Chs	276	0	0	N/A
	Cip7	764	0.00306	0.00304	0.02107	Cip7	158	0	0	N/A
	Cori1	470	0	0	0.85057	Cori1	136	0	0	N/A
	Fdh	416	0.02333	0.01589	1.75514	Fdh	44	0	0	1.58251
	Fnr	615	0.03653	0.02976	1.29017	Fnr	83	0	0	-0.78227
	Phr2	581	0.02477	0.01593	2.1055	Phr2	60	0.03783	0.01651	0.02281
	Average	597	0.015475	0.011435		Average	126	0.006305	0.00275167
A.petraea Sjonaripa (5)	Chs	736	0.00628	0.00653	-0.1774	Chs	276	0	0	N/A
	Cip7	764	0	0	1.30268	Cip7	158	0	0	N/A
	Cori1	470	0.01804	0.01604	0.50437	Cori1	136	0	0	N/A
	Fdh	416	0	0	0	Fdh	44	0	0	N/A
	Fnr	615	0.00766	0.0094	-0.83077	Fnr	83	0	0	N/A
	Phr2	581	0.00403	0.0029	1.4488	Phr2	60	0	0	N/A
	Average	597	0.00600167	0.00581167		Average	126	0	0
A.petraea Spiterstulen (16)	Chs	736	0.00254	0.00142	1.20043	Chs	276	0	0	N/A
	Cip7	764	0.00748	0.00854	-0.41804	Cip7	158	0.00322	0.00659	-0.78295
	Cori1	470	0.00773	0.01051	-0.18233	Cori1	136	0.00136	0.00538	-1.2671
	Fdh	416	0.03368	0.03021	0.69611	Fdh	44	0	0	N/A
	Fnr	615	0.01124	0.01494	-0.92599	Fnr	83	0	0	-0.78295
	Phr2	581	0.00255	0.00179	-0.32894	Phr2	60	0	0	N/A
	Average	597	0.01087	0.011235		Average	126	0.000763333	0.001995
A.petraea Stolberg (32)	Chs	736	0.00248	0.0012	0.74139	Chs	276	0	0	N/A
	Cip7	764	0.00212	0.00457	-0.6089	Cip7	158	0.00611	0.01123	-0.56481
	Cori1	470	0.0027	0.00358	-0.41439	Cori1	136	0	0	N/A
	Fdh	416	0.05316	0.03215	1.86759	Fdh	44	0	0	1.66468
	Fnr	615	0.01899	0.01661	0.28758	Fnr	83	0	0	-0.38939
	Phr2	581	0.0143	0.0127	0.20354	Phr2	60	0.02972	0.02131	0.46425
	Average	597	0.015625	0.0118017		Average	126	0.00597167	0.00542333
A.petraea Plech (32)	Chs	736	0.03058	0.0179	2.05689	Chs	276	0.01894	0.01493	0.89252
	Cip7	764	0.01286	0.00821	1.06535	Cip7	158	0.012	0.00577	1.12073
	Cori1	470	0.01241	0.00911	0.69904	Cori1	136	0.00375	0.00458	-0.75223
	Fdh	416	0.06814	0.03862	1.90093	Fdh	44	0	0	1.58169
	Fnr	615	0.02192	0.01494	1.30985	Fnr	83	0	0	-0.72136
	Phr2	581	0.03463	N.A.	1.32699	Phr2	60	0.03383	0.01412	1.69728
	Average	597	0.03009	0.017756		Average	126	0.01142	0.00656667
A.petraea Haselbrunn (9)	Chs	736	0.03307	0.01969	2.39129	Chs	276	0.0202	0.01231	1.85542
	Cip7	764	0.01043	0.01124	-0.04113	Cip7	158	0.00557	0.00772	-1.08972
	Cori1	470	0.01278	0.01477	-0.36976	Cori1	136	0	0	N/A
	Fdh	416	0.07383	0.05901	0.83232	Fdh	44	0	0	-0.52899
	Fnr	615	0.02397	0.01977	0.65101	Fnr	83	0	0	-1.16467
	Phr2	581	0.01794	0.01108	1.90114	Phr2	60	0.03652	0.03652	0.02193
	Average	597	0.02867	0.0225933		Average	126	0.0103817	0.009425
A.petraea Neutras (32)	Chs	736	0.03075	0.0168	2.29309	Chs	276	0.02116	0.01194	1.81214
	Cip7	764	0.00831	0.00727	0.23291	Cip7	158	0.00911	0.01124	-0.22052
	Cori1	470	0.00674	0.0054	-0.48172	Cori1	136	0	0	N/A
	Fdh	416	0.05722	0.03648	1.45202	Fdh	44	0	0	1.74471
	Fnr	615	0.0093	0.00885	0.12969	Fnr	83	0	0	N/A
	Phr2	581	0.01971	0.01226	1.78714	Phr2	60	0.03468	0.01417	1.75953
	Average	597	0.022005	0.01451		Average	126	0.010825	0.006225
A.petraea Schaerftal (17)	Chs	736	0.03281	0.01789	2.39786	Chs	276	0.03289	0.01725	2.34353
	Cip7	764	0.00543	0.00526	0.44989	Cip7	158	0	0	0.9613
	Cori1	470	0.00533	0.00828	-0.48172	Cori1	136	0	0	-1.13783
	Fdh	416	0.0531	0.04219	0.68951	Fdh	44	0.01863	0.02715	0.74542
	Fnr	615	0.03467	0.02047	2.55967	Fnr	83	0	0	1.65749
	Phr2	581	0.01701	0.01654	-0.23219	Phr2	60	0.04451	0.02471	1.12245
	Average	597	0.024725	0.0184383		Average	126	0.016005	0.0115183
